# Supplementary material for: Representations of personally familiar voices are better resolved in the brain
Source: Curr Biol. Author manuscript; Available in PMC 2025 Sep 16. (PMC7618125; doi:10.1016/j.cub.2025.03.081)
Supplement: Supplemental information [file EMS208281-supplement-Supplemental_information.zip]

Archive with 2 entries (2 files):
- 1-s2.0-S0960982225004282-mmc2.pdf
- 1-s2.0-S0960982225004282-mmc1.pdf
